# Supplementary material for: Role of landscape context in Toxoplasma gondii infection of invasive definitive and intermediate hosts on a World Heritage Island
Source: Int J Parasitol Parasites Wildl. 2022 Aug 29;19:96–104. doi: 10.1016/j.ijppaw.2022.08.010 (PMC9465111; doi:10.1016/j.ijppaw.2022.08.010)
Supplement: Multimedia component 1 [file mmc1.xlsx]

## Sheet: Sheet1
Supplementary S1
List of competing models explaining seroprevalence and OD values for cats and black rats.
Variables incuded in each model are described in the first column below.
Cat competing models
Model for seroprevalence	AIC	delta
MEM1/Cattle barn density	54.67	0
MEM1/MEM2/MEM5/Cattle barn density/Body weight	54.78	0.11
MEM1/MEM5/PC1/Cattle barn density/Body weight	54.82	0.15
MEM1/MEM5/Cattle barn density	55.04	0.37
MEM1/MEM5/Cattle barn density/Body weight	55.08	0.41
MEM1/MEM5/PC1/Cattle barn density	55.12	0.45
MEM1/Cattle barn density/Body weight	55.52	0.85
MEM1/MEM2/MEM5/PC1/Cattle barn density/Body weight	55.64	0.97
MEM1/MEM2/Cattle barn density	55.94	1.27
MEM1/MEM2/MEM5/Cattle barn density	56.03	1.36
MEM1/MEM2/Cattle barn density/Body weight	56.08	1.41
MEM1/PC2/Cattle barn density	56.1	1.43
MEM1/MEM5/PC2/Cattle barn density	56.44	1.77
MEM1/MEM2/MEM5/PC2/Cattle barn density/Body weight	56.46	1.79
MEM1/PC1/Cattle barn density	56.47	1.8
MEM1/MEM3/MEM5/PC1/Cattle barn density/Body weight	56.57	1.9
MEM1/MEM3/Cattle barn density	56.57	1.9
MEM1/MEM5/PC2/Cattle barn density/Body weight	56.62	1.95
MEM1/MEM4/Cattle barn density	56.67	2
Null model	69.908	15.238
Model for OD value	AIC	delta
MEM1/MEM2/MEM5/PC1/Cattle barn density/Body weight	35.94	0
MEM1/MEM3/MEM5/PC2/Cattle barn density/Body weight	36.2	0.26
MEM1/MEM5/PC1/Cattle barn density/Body weight	37.25	1.31
MEM1/MEM2/MEM5/PC1/PC2/Cattle barn density/Body weight	37.39	1.45
MEM1/MEM3/MEM5/Cattle barn density/Body weight	37.42	1.47
MEM3/MEM5/PC2/Cattle barn density/Body weight	37.43	1.49
MEM1/MEM3/PC2/Cattle barn density/Body weight	37.81	1.86
MEM1/MEM3/MEM5/PC1/PC2/Cattle barn density/Body weight	37.81	1.86
MEM1/MEM2/MEM3/MEM5/PC1/Cattle barn density/Body weight	37.82	1.88
MEM1/MEM5/PC1/PC2/Cattle barn density/Body weight	37.86	1.91
MEM1/MEM2/MEM4/MEM5/PC1/Cattle barn density/Body weight	37.94	2
Null model	66.3474	30.4074
Black rate competing models
Model for seroprevalence	AIC	delta
MEM1/MEM5/MEM7/PC1/Cattle barn density/Body weight	114.38	0
MEM1/MEM2/MEM5/MEM7/PC1/Cattle barn density/Body weight	114.54	0.16
MEM1/MEM5/MEM6/MEM7/PC1/Cattle barn density/Body weight	114.56	0.18
MEM1/MEM2/MEM5/MEM6/MEM7/PC1/Cattle barn density/Body weight	114.66	0.28
MEM1/MEM2/MEM5/MEM7/Cattle barn density/Body weight	114.67	0.29
MEM1/MEM5/MEM7/Cattle barn density/Body weight	114.82	0.44
MEM1/MEM2/4/MEM5/MEM7/Cattle barn density/Body weight	114.98	0.6
MEM1/MEM4/MEM5/MEM7/PC1/Cattle barn density/Body weight	115.14	0.76
MEM1/MEM2/MEM4/MEM5/MEM7/PC1/Cattle barn density/Body weight	115.27	0.89
MEM1/MEM5/MEM6/MEM7/PC1/Body weight	115.42	1.04
MEM1/MEM4/MEM5/MEM6/MEM7/PC1/Cattle barn density/Body weight	115.51	1.13
MEM1/MEM3/MEM5/MEM7/Cattle barn density/Body weight	115.52	1.14
MEM1/MEM2/MEM3/MEM5/MEM7/PC1/Cattle barn density/Body weight	115.63	1.25
MEM1/MEM2/MEM4/MEM5/MEM7/Cattle barn density/Body weight	115.64	1.26
MEM1/MEM2/MEM4/MEM5/MEM6/MEM7/PC1/Cattle barn density/Body weight	115.64	1.26
MEM1/MEM3/MEM5/MEM7/PC1/Cattle barn density/Body weight	115.7	1.32
MEM1/MEM2/MEM5/MEM6/MEM7/PC1/Body weight	115.81	1.43
MEM1/MEM4/MEM5/MEM7/Cattle barn density/Body weight	115.82	1.44
MEM1/MEM2/MEM3/MEM4/MEM5/MEM7/Cattle barn density/Body weight	115.86	1.48
MEM1/MEM2/MEM3/MEM5/MEM6/MEM7/PC1/Cattle barn density/Body weight	116.05	1.67
MEM1/MEM3/MEM5/MEM6/MEM7/PC1/Cattle barn density/Body weight	116.07	1.69
MEM1/MEM5/MEM7/MEM9/PC1/Cattle barn density/Body weight	116.09	1.71
MEM1/MEM5/MEM7/PC1/Body weight	116.15	1.77
MEM1/MEM4/MEM5/MEM6/MEM7/PC1/Body weight	116.16	1.78
MEM1/MEM5/MEM7/PC1/PC2/Cattle barn density/Body weight	116.3	1.92
MEM1/MEM2/MEM5/MEM6/MEM7/Cattle barn density/Body weight	116.3	1.92
MEM1/MEM5/MEM6/MEM7/10/PC1/Cattle barn density/Body weight	116.3	1.92
MEM1/MEM10/MEM5/MEM7/PC1/Cattle barn density/Body weight	116.32	1.94
MEM1/MEM2/MEM3/MEM4/MEM5/MEM7/PC1/Cattle barn density/Body weight	116.32	1.94
MEM1/MEM5/MEM7/9/PC1/Cattle barn density/Body weight	116.37	1.99
Null model	159.385	45.0047
Model for OD value	AIC	delta
MEM9/Cattle barn density/Body weight	-272.72	0
Cattle barn density/Body weight	-272.56	0.16
MEM4/MEM9/Cattle barn density/Body weight	-271.72	1
MEM4/Cattle barn density/Body weight	-271.56	1.16
MEM8/MEM9/Cattle barn density/Body weight	-271.38	1.34
MEM9/MEM9/Cattle barn density/Body weight	-271.25	1.46
MEM8/Cattle barn density/Body weight	-271.2	1.51
MEM9/PC2/Cattle barn density/Body weight	-271.19	1.52
PC2/Cattle barn density/Body weight	-271.19	1.53
MEM7/MEM9/Cattle barn density/Body weight	-271.18	1.54
MEM7/MEM9/Cattle barn density/Body weight	-271.16	1.56
MEM1/MEM9/Cattle barn density/Body weight	-271.02	1.7
MEM7/Cattle barn density/Body weight	-271	1.71
MEM7/Cattle barn density/Body weight	-270.99	1.73
MEM3/MEM9/Cattle barn density/Body weight	-270.9	1.82
MEM1/Cattle barn density/Body weight	-270.84	1.88
MEM3/Cattle barn density/Body weight	-270.73	1.99
MEM9/Cattle barn density/Body weight	-270.73	1.99
MEM4/MEM9/Cattle barn density/Body weight	-270.73	1.99
MEM10/MEM9/Cattle barn density/Body weight	-270.73	1.99
MEM6/MEM9/Cattle barn density/Body weight	-270.73	1.99
Null model	-246.006	26.7139
