# Supplementary material for: Role of landscape context in Toxoplasma gondii infection of invasive definitive and intermediate hosts on a World Heritage Island
Source: Int J Parasitol Parasites Wildl. 2022 Aug 29;19:96–104. doi: 10.1016/j.ijppaw.2022.08.010 (PMC9465111; doi:10.1016/j.ijppaw.2022.08.010)
Supplement: Multimedia component 2 [file mmc2.xlsx]

## Sheet: Cat
Supplementary S2. Trapping data and landscape variables of free-ranging cats.
No.	ID_Cat	OD value	Seroprevalence	Latitude	Longititude	Location	Body weight	Body weight (standardized)	MEM1	MEM2	MEM3	MEM4	MEM5	Number of barns (1km buffer)	Number of barns (1km buffer,standardized)	PC1	PC2
1	Fc17001	0.0369	Negative	27.7809	128.902	Setaki, Amagi Town	2	-1.24385	-0.808258	-1.55826	0.710172	0.433527	0.349129	13	-0.776673	-0.0356488	0.721579
2	Fc17002	0.0749	Negative	27.7809	128.902	Setaki, Amagi Town	2	-1.24385	-0.808258	-1.55826	0.710172	0.433527	0.349129	13	-0.776673	-0.0356488	0.721579
3	Fc17003	0.06185	Negative	27.7809	128.902	Setaki, Amagi Town	2	-1.24385	-0.808258	-1.55826	0.710172	0.433527	0.349129	13	-0.776673	-0.0356488	0.721579
4	Fc17004	0.1606	Negative	27.7809	128.902	Setaki, Amagi Town	3	-0.432405	-0.808258	-1.55826	0.710172	0.433527	0.349129	13	-0.776673	-0.0356488	0.721579
5	Fc17005	0.26345	Negative	27.7234	128.938	Yaezou, Isen Town	4	0.379042	-0.356356	1.41788	0.785405	-2.06311	-0.00118261	6	-1.09344	1.49897	-0.582214
6	Fc17006	0.21085	Negative	27.7214	128.958	Nakayama, Isen Town	5	1.19049	0.768985	0.586961	0.475555	-1.39728	0.320963	5	-1.13869	1.91958	-1.63941
7	Fc17007	0.59365	Positive	27.7231	128.941	Yaezou, Isen Town	3.5	-0.0266814	0.116284	1.01531	0.640301	-2.0621	0.164884	6	-1.09344	1.65475	-0.881193
8	Fc17008	0.1797	Negative	27.665	128.933	Isen, Isen Town	4	0.379042	-0.514182	0.300866	-2.64845	0.358641	0.360013	22	-0.369405	-0.939107	-0.113798
9	Fc17009	1.6299	Positive	27.6667	128.931	Isen, Isen Town	3	-0.432405	-0.569408	0.477462	-2.34672	0.333693	0.281602	25	-0.233648	-0.913423	0.0563243
10	Fc17010	0.31715	Negative	27.6654	128.943	Isen, Isen Town	5	1.19049	-0.409416	0.150469	-2.28834	0.292981	0.320188	44	0.626141	-0.860006	0.30472
11	Fc17011	0.3634	Negative	27.7236	128.938	Yaezou, Isen Town	3	-0.432405	-0.740856	1.67555	0.826814	-1.27186	-0.120928	6	-1.09344	1.53226	-0.62562
12	Fc17012	1.5009	Positive	27.6797	128.936	Isen, Isen Town	6	2.00193	-0.600746	0.693306	-1.46353	0.230507	0.118891	32	0.0831161	-0.957395	0.634237
13	Fc17013	1.4987	Positive	27.7424	128.914	Kojima, Isen Town	6	2.00193	-1.09193	1.2689	1.13138	1.19696	-0.0344099	58	1.25967	0.544618	0.716187
14	Fc17014	1.2085	Positive	27.7059	128.905	Kinoko, Isen Town	5	1.19049	-0.759377	1.134	-0.326341	0.114484	-0.0504644	43	0.580889	-0.197071	0.284759
15	Fc17015	0.8841	Positive	27.7429	128.911	Kojima, Isen Town	4	0.379042	-0.924685	-0.143439	1.19933	1.98949	0.283742	48	0.807149	0.686014	0.558756
16	Fc17016	1.12295	Positive	27.7429	128.911	Kojima, Isen Town	5	1.19049	-0.924685	-0.143439	1.19933	1.98949	0.283742	48	0.807149	0.686014	0.558756
17	Fc17017	0.16035	Negative	27.7428	128.912	Kojima, Isen Town	2	-1.24385	-1.02663	0.573715	1.28021	1.94146	0.136569	48	0.807149	0.614046	0.61713
18	Fc17018	1.4348	Positive	27.7429	128.911	Kojima, Isen Town	4	0.379042	-0.924685	-0.143439	1.19933	1.98949	0.283742	48	0.807149	0.686014	0.558756
19	Fc17019	0.2962	Negative	27.7348	128.921	Itokina, Isen Town	5	1.19049	-1.18298	1.93853	0.832254	0.0367938	-0.151526	62	1.44068	0.245275	1.41094
20	Fc17020	0.34445	Negative	27.7348	128.921	Itokina, Isen Town	3.5	-0.0266814	-1.18298	1.93853	0.832254	0.0367938	-0.151526	62	1.44068	0.245275	1.41094
21	Fc17021	0.3402	Negative	27.7348	128.921	Itokina, Isen Town	2	-1.24385	-1.18298	1.93853	0.832254	0.0367938	-0.151526	62	1.44068	0.245275	1.41094
22	Fc17022	1.0267	Positive	27.7348	128.921	Itokina, Isen Town	4.5	0.784765	-1.18298	1.93853	0.832254	0.0367938	-0.151526	62	1.44068	0.245275	1.41094
23	Fc17023	0.1691	Negative	27.7515	128.907	Nishiagina, Amagi Town	3.5	-0.0266814	-0.81271	-0.818024	0.948948	1.38085	0.348996	30	-0.00738809	0.585901	-0.876287
24	Fc17024	0.16	Negative	27.7515	128.907	Nishiagina, Amagi Town	5	1.19049	-0.81271	-0.818024	0.948948	1.38085	0.348996	30	-0.00738809	0.585901	-0.876287
25	Fc17025	2.03675	Positive	27.8518	128.897	Matsubara, Amagi Town	4	0.379042	-0.229564	-0.568215	-0.121207	-0.651935	-0.17419	59	1.30492	-1.31536	0.501776
26	Fc17026	1.5064	Positive	27.8224	128.896	Amagi, Amagi Town	3.5	-0.0266814	-0.572995	-1.60884	-0.0161741	-1.35488	-0.181568	48	0.807149	-1.31837	0.777165
27	Fc17027	0.2625	Negative	27.7341	129.022	Kametsu, Tokunoshima Town	5	1.19049	0.886827	-0.0883292	0.024647	0.466764	0.938317	10	-0.91243	-2.58787	-2.43097
28	Fc17028	1.51575	Positive	27.7334	129.022	Kametsu, Tokunoshima Town	5	1.19049	1.93594	-0.106534	0.141967	0.784379	1.45048	10	-0.91243	-2.5465	-2.42949
29	Fc17029	1.90535	Positive	27.7263	129.02	Kametsu, Tokunoshima Town	5	1.19049	1.52514	-0.0626892	0.137399	0.506443	1.86056	17	-0.595665	-2.71785	-2.15255
30	Fc17030	1.4379	Positive	27.7252	129.019	Kametsu, Tokunoshima Town	5	1.19049	1.38707	0.0439389	0.201284	0.09186	1.4366	16	-0.640917	-2.57438	-2.04002
31	Fc17031	0.8932	Positive	27.8167	128.899	Amagi, Amagi Town	2.5	-0.838128	-0.691213	-1.88308	0.200046	-1.06559	0.0118116	54	1.07866	-1.5372	0.388573
32	Fc17032	1.1481	Positive	27.8167	128.899	Amagi, Amagi Town	3.5	-0.0266814	-0.691213	-1.88308	0.200046	-1.06559	0.0118116	54	1.07866	-1.5372	0.388573
33	Fc17033	0.5898	Positive	27.8167	128.899	Amagi, Amagi Town	2	-1.24385	-0.691213	-1.88308	0.200046	-1.06559	0.0118116	54	1.07866	-1.5372	0.388573
34	Fc17034	1.53905	Positive	27.7478	128.978	Ohara, Tokunoshima Town	3.5	-0.0266814	1.41075	-0.102819	0.00958864	0.581072	-2.5573	0	-1.36495	1.79231	-1.82715
35	Fc17035	0.31545	Negative	27.7439	128.979	Ohara, Tokunoshima Town	5	1.19049	1.87699	0.261117	0.404556	-0.426635	0.443403	3	-1.22919	1.31465	-0.754908
36	Fc17036	0.6382	Positive	27.7445	128.979	Ohara, Tokunoshima Town	3	-0.432405	2.25721	0.0110994	0.24445	0.445991	-0.669247	3	-1.22919	1.39249	-0.918097
37	Fc17037	1.0905	Positive	27.7477	128.977	Ohara, Tokunoshima Town	4	0.379042	0.790679	-0.144305	-0.125162	0.529926	-3.129	0	-1.36495	1.69511	-1.75027
38	Fc17038	0.10705	Negative	27.7494	128.976	Ohara, Tokunoshima Town	2	-1.24385	0.328831	-0.108183	-0.128675	0.307665	-2.1027	0	-1.36495	1.88031	-2.20674
39	Fc17039	0.1176	Negative	27.7877	128.93	Toube, Amagi Town	2	-1.24385	-0.429447	-1.06257	0.214602	-0.26044	0.132546	9	-0.957682	1.18307	0.248752
40	Fc17040	0.2694	Negative	27.7877	128.93	Toube, Amagi Town	6	2.00193	-0.429447	-1.06257	0.214602	-0.26044	0.132546	9	-0.957682	1.18307	0.248752
41	Fc17041	0.15315	Negative	27.7877	128.93	Toube, Amagi Town	2	-1.24385	-0.429447	-1.06257	0.214602	-0.26044	0.132546	9	-0.957682	1.18307	0.248752
42	Fc17042	0.0801	Negative	27.7877	128.93	Toube, Amagi Town	3	-0.432405	-0.429447	-1.06257	0.214602	-0.26044	0.132546	9	-0.957682	1.18307	0.248752
43	Fc17043	0.08555	Negative	27.7877	128.93	Toube, Amagi Town	2	-1.24385	-0.429447	-1.06257	0.214602	-0.26044	0.132546	9	-0.957682	1.18307	0.248752
44	Fc17044	0.72535	Positive	27.6679	128.944	Isen, Isen Town	3.5	-0.0266814	-0.248605	0.0494841	-1.36127	0.161904	0.182127	57	1.21442	-0.886754	0.843448
45	Fc17045	0.3569	Negative	27.6679	128.944	Isen, Isen Town	2	-1.24385	-0.248605	0.0494841	-1.36127	0.161904	0.182127	57	1.21442	-0.886754	0.843448
46	Fc17046	1.278	Positive	27.6679	128.944	Isen, Isen Town	3	-0.432405	-0.248605	0.0494841	-1.36127	0.161904	0.182127	57	1.21442	-0.886754	0.843448
47	Fc17047	1.1442	Positive	27.6679	128.944	Isen, Isen Town	2	-1.24385	-0.248605	0.0494841	-1.36127	0.161904	0.182127	57	1.21442	-0.886754	0.843448
48	Fc17048	0.80285	Positive	27.828	128.891	Asama, Amagi Town	6	2.00193	-0.418045	-1.13779	-0.12719	-1.17619	-0.248074	51	0.942906	-0.850604	1.0795
49	Fc17049	0.25955	Negative	27.7875	128.903	Otsukawa, Amagi Town	3	-0.432405	-0.897326	-2.20549	0.544157	-0.455367	0.279773	27	-0.143144	0.113755	1.14358
