# Supplementary material for: Role of landscape context in Toxoplasma gondii infection of invasive definitive and intermediate hosts on a World Heritage Island
Source: Int J Parasitol Parasites Wildl. 2022 Aug 29;19:96–104. doi: 10.1016/j.ijppaw.2022.08.010 (PMC9465111; doi:10.1016/j.ijppaw.2022.08.010)
Supplement: Multimedia component 3 [file mmc3.xlsx]

## Sheet: Rat
Supplementary S3. Trapping data and landscape variables of black rats.
No.	ID_Rat	OD value	Seroprevalence	Latitude	Longitude	Location	Body weight (g)	Body weight (standardized)	MEM1	MEM2	MEM3	MEM4	MEM5	MEM6	MEM7	MEM8	MEM9	MEM10	Number of barns (100m buffer)	Number of barns (100m buffer, standardized)	PC1	PC2
1	Rr19001	0.21375	Positive	27.8053	128.976	Boma, Tokunoshima Town	117	1.11731	0.724188	-1.35755	2.51217	1.52526	0.584702	0.488369	-0.218196	-0.234213	0.439106	0.284354	1	0.739852	0.245519	-1.20194
2	Rr19002	0.06295	Positive	27.869	128.952	San, Tokunoshima Town	46	-0.506013	0.980959	-1.71218	-1.74184	0.0621021	0.869115	0.627225	0.537424	-0.798292	-1.26715	0.437045	0	-0.54989	0.245519	-1.20194
4	Rr19004	0.1152	Positive	27.7219	129.001	Kametsu, Tokunoshima Town	111	0.980124	0.0352089	0.522394	-0.144182	0.642778	-2.91719	0.81665	-0.501828	-0.801382	-1.16384	0.672684	0	-0.54989	0.40563	-0.387537
5	Rr19005	0.07515	Positive	27.7231	128.993	Kametsu, Tokunoshima Town	37	-0.711786	-0.234732	0.449906	-0.17588	0.601684	-2.35005	0.555004	-0.349752	-2.14514	0.167865	0.510608	0	-0.54989	1.16312	0.273085
6	Rr19006	0.04445	Negative	27.8306	128.886	Kametsu, Tokunoshima Town	63	-0.117331	0.0983961	-0.0422471	-0.0462569	-0.125379	-0.384431	-0.443518	0.0986441	0.826623	1.22252	0.393324	0	-0.54989	-0.0995581	-1.71625
7	Rr19007	0.00835	Negative	27.7707	128.947	Asama, Amagi Town	26	-0.963286	-3.03646	0.221151	0.0792073	-0.505857	1.3966	0.83635	-0.280841	0.292778	-1.41666	0.224249	0	-0.54989	1.00301	-0.541318
8	Rr19008	0.0538	Negative	27.7633	128.947	Mikyou, Amagi Town	119	1.16303	-0.842643	0.15551	-0.189418	0.664604	0.285345	-0.211579	0.608601	0.11745	-0.200602	0.120468	0	-0.54989	0.645797	0.834069
9	Rr19009	0.00315	Negative	27.7633	128.947	Mikyou, Amagi Town	29	-0.894695	-1.9549	0.34606	-0.402332	1.40931	0.678652	-0.377824	1.32021	0.15566	-0.496104	0.297439	0	-0.54989	0.645797	0.834069
10	Rr19010	0.0558	Negative	27.7633	128.947	Mikyou, Amagi Town	34	-0.780377	-3.65187	0.622225	-0.676714	2.3452	1.22761	-0.515196	2.19871	0.114555	-0.878819	0.523375	0	-0.54989	0.645797	0.834069
12	Rr19012	0.0317	Negative	27.7736	128.945	Mikyou, Amagi Town	62	-0.140195	-1.43198	-0.330461	0.298358	-2.91102	0.162745	0.774444	-0.645769	-0.62381	-0.449016	-0.54911	1	0.739852	0.325575	-0.794739
13	Rr19013	0.01775	Negative	27.7691	128.949	Mikyou, Amagi Town	163	2.16903	-3.81393	0.50307	-0.402743	1.26749	1.64508	0.0602584	1.286	0.673196	-1.55722	0.3709	0	-0.54989	1.00301	-0.541318
14	Rr19014	0.09875	Positive	27.7729	128.947	Mikyou, Amagi Town	98	0.682896	-3.22784	-0.00245932	0.586914	-2.38342	1.42471	1.78056	-1.82833	-0.161016	-1.37167	0.135406	1	0.739852	0.40563	-0.387537
15	Rr19015	0.2108	Positive	27.775	128.95	Mikyou, Amagi Town	114	1.04871	-1.05068	-0.231728	0.995225	-0.809965	0.827869	1.18945	-1.94749	0.852612	0.168695	0.855741	1	0.739852	0.725853	1.24127
16	Rr19016	0.03445	Negative	27.7643	128.953	Mikyou, Amagi Town	82	0.317078	-0.575088	0.15638	-0.250448	0.915275	-0.0762131	-0.606293	0.713704	0.511744	0.831196	-0.349309	0	-0.54989	0.0144583	-0.160601
17	Rr19017	0.06955	Positive	27.7643	128.953	Mikyou, Amagi Town	49	-0.437422	-0.946653	0.231841	-0.338105	1.23544	0.00516933	-0.643943	1.03071	0.193905	0.731929	-0.150645	0	-0.54989	0.0144583	-0.160601
18	Rr19018	0.2539	Positive	27.7736	128.945	Mikyou, Amagi Town	96	0.637169	-2.58941	-0.133291	0.50569	-3.21917	0.708791	1.63069	-1.71058	-1.0812	-0.863338	-0.365766	1	0.739852	0.325575	-0.794739
19	Rr19019	0.09715	Positive	27.8401	128.894	Asama, Amagi Town	43	-0.574604	0.184307	-0.268287	-0.0657925	-0.337891	-0.321282	-0.446211	0.509452	0.43491	0.492457	0.384924	0	-0.54989	0.245519	-1.20194
20	Rr19020	0.03845	Negative	27.7643	128.953	Mikyou, Amagi Town	72	0.0884415	-1.6173	0.362601	-0.475775	1.72085	0.160543	-0.679063	1.48862	-0.203322	0.513499	0.116073	0	-0.54989	0.0144583	-0.160601
21	Rr19021	0.035	Negative	27.7643	128.953	Mikyou, Amagi Town	92	0.545714	-2.77701	0.583365	-0.688013	2.44391	0.408746	-0.715131	2.12854	-0.679177	0.181591	0.439481	0	-0.54989	0.0144583	-0.160601
22	Rr19022	0.0629	Positive	27.7685	128.951	Mikyou, Amagi Town	143	1.71176	-0.472776	0.107806	-0.163709	0.563963	0.0649273	-0.446997	0.380541	1.00527	0.412918	-0.479187	1	0.739852	1.24318	0.680287
23	Rr19023	0.03815	Negative	27.8451	128.909	Okazen, Amagi Town	30	-0.871831	0.402555	-0.892496	-0.104808	-0.953921	-0.201757	-0.469827	1.43223	-0.109288	-0.433237	0.803208	0	-0.54989	0.245519	-1.20194
24	Rr19024	0.30975	Positive	27.7685	128.951	Mikyou, Amagi Town	168	2.28335	-0.755126	0.139554	-0.181191	0.608693	0.258744	-0.375025	0.453544	1.04216	0.0642098	-0.375463	1	0.739852	1.24318	0.680287
25	Rr19025	0.0236	Negative	27.7685	128.951	Mikyou, Amagi Town	2	-1.51201	-1.2823	0.202105	-0.220701	0.725186	0.557298	-0.2739	0.61564	0.998027	-0.386288	-0.194107	1	0.739852	1.24318	0.680287
26	Rr19026	0.09815	Positive	27.7685	128.951	Mikyou, Amagi Town	120	1.1859	-2.20365	0.312064	-0.289285	0.930818	0.996789	-0.133613	0.881379	0.872973	-0.926855	0.0571533	1	0.739852	1.24318	0.680287
27	Rr19027	0.11465	Positive	27.7643	128.953	Mikyou, Amagi Town	116	1.09444	-0.39735	0.11619	-0.197171	0.712599	-0.0934723	-0.562388	0.509141	0.749589	0.80872	-0.471457	0	-0.54989	0.0144583	-0.160601
28	Rr19028	0.07445	Positive	27.7643	128.953	Mikyou, Amagi Town	57	-0.254513	-0.363087	0.100604	-0.168771	0.597186	-0.0487011	-0.50788	0.398661	0.906984	0.665084	-0.511884	0	-0.54989	0.0144583	-0.160601
29	Rr19029	0.0354	Negative	27.7748	128.951	Mikyou, Amagi Town	9	-1.35197	-0.60873	-0.435862	1.4818	-0.312656	0.827993	1.21513	-2.2434	1.25617	0.78733	1.28129	1	0.739852	0.966019	2.46288
30	Rr19030	0.03225	Negative	27.7748	128.951	Mikyou, Amagi Town	18	-1.1462	-0.305787	-0.234033	0.853133	-0.169124	0.436434	0.68858	-1.43673	0.917948	0.639342	0.821396	1	0.739852	0.966019	2.46288
31	Rr19031	0.1161	Positive	27.7938	128.93	Toube, Amagi Town	73	0.111305	0.242973	-0.872123	-0.089648	-1.98111	-0.63358	-0.87594	1.86713	0.601112	0.696785	1.91484	0	-0.54989	0.245519	-1.20194
32	Rr19032	0.0794	Positive	27.7932	128.934	Toube, Amagi Town	180	2.55771	-0.168682	-0.947543	0.0237379	-2.85699	-0.452751	-0.416692	1.43695	-0.0653552	-0.119036	0.525777	0	-0.54989	0.725853	1.24127
33	Rr19033	0.0364	Negative	27.7932	128.934	Toube, Amagi Town	23	-1.03188	0.33061	-1.50022	-0.10026	-2.95037	-0.582346	-0.872599	2.62144	0.0468568	-0.205814	1.77066	0	-0.54989	0.725853	1.24127
34	Rr19034	0.09265	Positive	27.7286	128.973	Shirai, Tokunoshima Town	125	1.30021	-0.663047	0.560201	-0.25751	0.719815	-2.30618	0.486975	-0.217521	-3.96118	1.4972	0.452895	1	0.739852	0.587935	-1.37565
35	Rr19035	0.3848	Positive	27.6733	128.948	Kenbuku, Isen Town	106	0.865805	1.63599	2.92865	0.266712	-0.513511	2.17992	-0.120287	0.464819	-1.27097	0.0786815	0.495167	3	3.31934	0.245519	-1.20194
38	Rr19038	0.1181	Positive	27.7743	128.947	Mikyou, Amagi Town	109	0.934396	-1.84617	-0.0994654	0.71473	-1.46576	1.01868	1.37163	-1.81393	0.381385	-0.55525	0.469513	0	-0.54989	0.245519	-1.20194
39	Rr19039	0.1454	Positive	27.6757	128.977	Omonawa, Isen Town	99	0.70576	0.50129	0.892579	0.0561944	-0.00151768	-0.2257	0.999204	0.464041	1.00568	-0.635489	-0.125879	1	0.739852	0.682786	-2.17013
40	Rr19040	0.1407	Positive	27.6757	128.977	Omonawa, Isen Town	149	1.84894	1.11371	2.01591	0.132704	-0.0222865	-0.405419	2.16369	1.01816	1.9305	-1.35462	-0.184767	1	0.739852	0.682786	-2.17013
41	Rr19041	0.05995	Positive	27.7692	128.94	Mikyou, Amagi Town	48	-0.460286	-1.35912	0.025462	0.240134	-1.72039	0.00503602	0.982796	-1.10512	-1.50116	0.0015168	-0.246512	0	-0.54989	1.00301	-0.541318
42	Rr19042	0.15565	Positive	27.7748	128.951	Mikyou, Amagi Town	106	0.865805	-0.120384	-0.100555	0.386917	-0.0698412	0.171157	0.296474	-0.710658	0.498957	0.374602	0.388146	1	0.739852	0.966019	2.46288
43	Rr19043	0.13785	Positive	27.8045	128.981	Boma, Tokunoshima Town	125	1.30021	0.570761	-0.964749	2.00594	1.34547	0.255813	0.275976	-0.364534	0.10885	0.84641	0.106537	0	-0.54989	0.885964	2.05567
45	Rr19045	0.1943	Positive	27.7971	128.972	Boma, Tokunoshima Town	96	0.637169	0.307473	-1.01379	2.24004	0.952837	0.755277	0.824489	-1.07094	0.370225	0.693153	0.98253	0	-0.54989	0.842897	-1.35572
46	Rr19046	0.1046	Positive	27.7971	128.972	Boma, Tokunoshima Town	127	1.34594	-0.0826879	-0.61138	1.61271	0.326215	0.659513	0.862589	-1.46534	0.769307	0.747289	1.03737	0	-0.54989	0.842897	-1.35572
47	Rr19047	0.02885	Negative	27.8057	128.969	Boma, Tokunoshima Town	41	-0.620331	1.01441	-1.98629	2.17679	1.08465	0.814313	0.43198	0.888499	-1.09725	-1.19484	-0.130064	1	0.739852	0.565742	0.426867
48	Rr19048	0.11485	Positive	27.8026	128.973	Boma, Tokunoshima Town	97	0.660033	1.08402	-2.17735	3.58584	1.9792	1.08279	0.836445	-0.0523368	-0.665067	-0.0614382	0.523353	0	-0.54989	0.325575	-0.794739
53	Rr19053	0.2127	Positive	27.8051	128.965	Boma, Tokunoshima Town	118	1.14017	0.3331	-0.516457	0.327187	0.083789	-0.106868	-0.297254	0.557619	-0.317096	-0.690584	-2.94895	0	-0.54989	0.885964	2.05567
54	Rr19054	0.04885	Negative	27.7961	128.976	Boma, Tokunoshima Town	75	0.157032	0.339436	-0.734295	1.48033	0.790847	0.438202	0.407804	-0.365277	-0.0140969	0.311186	0.446321	1	0.739852	0.645797	0.834069
55	Rr19055	0.0575	Positive	27.8051	128.965	Boma, Tokunoshima Town	104	0.820078	0.0423747	-0.123717	0.0485818	-0.500979	-0.409814	-0.379261	0.0221222	0.362445	0.465635	-3.31927	0	-0.54989	0.885964	2.05567
56	Rr19056	0.1057	Positive	27.7376	128.973	Ohara, Tokunoshima Town	85	0.385669	-0.882303	0.420008	-0.308999	1.0022	-1.30768	0.0488978	0.364558	-2.65307	1.13557	0.368386	1	0.739852	0.762842	-1.76292
57	Rr19057	0.1408	Positive	27.8051	128.965	Boma, Tokunoshima Town	107	0.888669	0.228652	-0.3117	0.201128	-0.0122613	-0.239429	-0.360967	0.320884	-0.0284036	-0.252936	-3.3547	0	-0.54989	0.885964	2.05567
58	Rr19058	0.05065	Negative	27.7376	128.973	Ohara, Tokunoshima Town	92	0.545714	-1.40905	0.407533	-0.415652	1.44397	-0.48686	-0.298546	1.01906	-1.5778	0.704339	0.347991	1	0.739852	0.762842	-1.76292
59	Rr19059	0.0623	Positive	27.8051	128.965	Boma, Tokunoshima Town	88	0.45426	0.158059	-0.195904	0.121225	-0.129164	-0.327656	-0.394133	0.16133	0.181327	0.0911755	-3.55587	0	-0.54989	0.885964	2.05567
60	Rr19060	0.06965	Positive	27.8051	128.965	Boma, Tokunoshima Town	71	0.0655779	0.101323	-0.138336	0.0732295	-0.284355	-0.382245	-0.400037	0.0646353	0.311693	0.332795	-3.54389	0	-0.54989	0.885964	2.05567
61	Rr19061	0.12255	Positive	27.7348	129.022	Kametsu, Tokunoshima Town	103	0.797214	0.178193	0.295001	-0.0502576	0.489564	-2.34291	0.509455	-0.583836	0.740225	-1.66256	0.488787	0	-0.54989	-3.6662	1.06742
62	Rr19062	0.0675	Positive	27.8051	128.965	Boma, Tokunoshima Town	100	0.728623	0.779878	-1.44826	0.819947	0.269659	0.362872	-0.0493142	1.35646	-1.12899	-1.79879	-1.60085	0	-0.54989	0.885964	2.05567
63	Rr19063	0.04525	Negative	27.8051	128.965	Boma, Tokunoshima Town	33	-0.80324	1.24877	-2.42261	1.27453	0.387201	0.757003	0.159457	1.99027	-1.65064	-2.44051	-0.715935	0	-0.54989	0.885964	2.05567
64	Rr19064	0.0355	Negative	27.8051	128.965	Boma, Tokunoshima Town	32	-0.826104	0.500989	-0.864518	0.521886	0.173312	0.0861009	-0.196688	0.892783	-0.684194	-1.21038	-2.35591	0	-0.54989	0.885964	2.05567
65	Rr19065	0.0864	Positive	27.8051	128.965	Boma, Tokunoshima Town	33	-0.80324	-0.347769	-0.352324	0.0874863	-1.91934	-0.349537	-0.121587	0.204177	0.0368018	0.191522	-1.50776	0	-0.54989	0.885964	2.05567
66	Rr19066	0.13995	Positive	27.8708	128.955	San, Tokunoshima Town	87	0.431396	0.206727	-0.279395	-0.622839	0.126752	0.185069	0.185912	-0.184031	-0.0405078	-0.0757529	0.0606468	0	-0.54989	-0.145653	-0.975005
67	Rr19067	0.17715	Positive	27.8697	128.955	San, Tokunoshima Town	83	0.339942	0.774314	-1.18207	-2.31426	0.40131	0.881972	0.84366	-0.473222	-0.360178	-0.520204	0.356087	0	-0.54989	-2.44659	-0.354641
68	Rr19068	0.0342	Negative	27.8697	128.955	San, Tokunoshima Town	42	-0.597468	1.29783	-2.04764	-3.69018	0.591133	1.48028	1.38255	-0.605749	-0.639411	-0.878401	0.579058	0	-0.54989	-2.44659	-0.354641
70	Rr19070	0.13315	Positive	27.8708	128.955	San, Tokunoshima Town	163	2.16903	0.44146	-0.6397	-1.34757	0.253592	0.466321	0.456879	-0.336475	-0.160085	-0.249858	0.180492	0	-0.54989	-1.31917	-0.294198
72	Rr19072	0.0619	Positive	27.8695	128.957	San, Tokunoshima Town	65	-0.071604	1.19932	-1.78795	-4.02118	0.793052	1.48415	1.51536	-1.27938	-0.21234	-0.0678736	0.411223	0	-0.54989	-1.31917	-0.294198
73	Rr19073	0.07285	Positive	27.8695	128.957	San, Tokunoshima Town	60	-0.185922	0.538801	-0.786486	-1.8507	0.377859	0.665072	0.69037	-0.635361	-0.0667255	0.0163354	0.178598	0	-0.54989	-1.31917	-0.294198
79	Rr19079	0.0367	Negative	27.6671	128.942	Isen, Isen Town	95	0.614305	1.04844	1.80783	0.149793	-0.305897	1.45833	-1.26437	-0.398724	-1.02888	-0.616092	0.622861	1	0.739852	-0.927997	-0.521134
81	Rr19081	0.09125	Positive	27.6784	128.982	Metegu, Isen Town	67	-0.0258767	0.638659	1.17881	0.0357765	0.171709	-1.14569	1.46467	0.390969	1.36095	-1.43746	0.0653138	2	2.02959	0.245519	-1.20194
82	Rr19082	0.0658	Positive	27.8886	128.968	Kanami, Tokunoshima Town	80	0.271351	0.240749	-0.232843	-0.859932	0.265288	0.0709874	0.138054	-0.676265	0.585704	1.07987	-0.409164	0	-0.54989	-3.27503	0.84048
83	Rr19083	0.0448	Negative	27.8223	128.94	Kedoku, Tokunoshima Town	92	0.545714	0.754076	-1.84667	-0.165928	-1.80016	-0.102239	-0.565363	2.60451	-0.585895	-1.23206	1.29765	0	-0.54989	0.245519	-1.20194
85	Rr19085	0.09725	Positive	27.8907	128.964	Kanami, Tokunoshima Town	64	-0.0944676	0.129492	-0.0670304	-0.353972	0.148431	-0.130718	-0.0899811	-0.426358	0.565796	0.971292	-0.462616	0	-0.54989	0.485686	0.0196651
86	Rr19086	0.11835	Positive	27.8882	128.963	Kanami, Tokunoshima Town	45	-0.528877	0.0544574	-0.0111011	-0.102115	0.0570807	-0.102335	-0.0864126	-0.169506	0.265989	0.434108	-0.225813	2	2.02959	0.565742	0.426867
87	Rr19087	0.0425	Negative	27.8882	128.963	Kanami, Tokunoshima Town	15	-1.21479	0.093426	-0.0313832	-0.212154	0.103651	-0.143715	-0.115101	-0.305847	0.452453	0.756801	-0.380371	2	2.02959	0.565742	0.426867
88	Rr19088	0.10925	Positive	27.8898	128.966	Kanami, Tokunoshima Town	23	-1.03188	0.174074	-0.128281	-0.556388	0.199435	-0.0625107	-0.00894972	-0.545532	0.610169	1.07956	-0.472494	5	5.89882	-2.44659	-0.354641
89	Rr19089	0.0154	Negative	27.7935	129.001	Shimokushi, Tokunoshima Town	6	-1.42056	0.340765	-0.501544	1.14328	0.845447	-0.0432742	0.0788985	-0.340599	0.30525	0.7464	-0.0330125	0	-0.54989	1.00301	-0.541318
93	Rr19093	0.0556	Negative	27.7935	129.001	Shimokushi, Tokunoshima Town	53	-0.345968	0.232985	-0.273359	0.693723	0.585924	-0.248876	-0.0167219	-0.335007	0.432844	0.610787	-0.0989552	0	-0.54989	1.00301	-0.541318
94	Rr19094	0.03945	Negative	27.7935	129.001	Shimokushi, Tokunoshima Town	69	0.0198506	0.160289	-0.123962	0.378186	0.39477	-0.411291	-0.047719	-0.311106	0.480594	0.359164	-0.0990465	0	-0.54989	1.00301	-0.541318
96	Rr19096	0.09365	Positive	27.6923	128.997	Kinen, Isen Town	144	1.73462	0.376887	0.771069	-0.0452461	0.409429	-2.16095	1.13716	-0.139473	0.836324	-1.78188	0.406993	1	0.739852	0.390835	0.814141
97	Rr19097	0.0947	Positive	27.745	128.924	Nishiagina, Amagi Town	56	-0.277377	-0.7131	0.207165	0.0490741	-0.680217	-0.691742	0.627214	-0.689547	-2.32618	0.848586	-0.0757118	1	0.739852	0.325575	-0.794739
98	Rr19098	0.07335	Positive	27.8454	128.908	Matsubara, Amagi Town	13	-1.26051	0.264654	-0.500426	-0.0808988	-0.580311	-0.27101	-0.453389	0.887522	0.188699	0.0655159	0.561182	2	2.02959	0.245519	-1.20194
99	Rr19099	0.15255	Positive	27.8334	128.896	Asama, Amagi Town	150	1.87181	0.146888	-0.150537	-0.0591898	-0.208803	-0.366007	-0.460486	0.291793	0.633138	0.836724	0.299399	0	-0.54989	0.682786	-2.17013
100	Rr19100	0.05555	Negative	27.8334	128.896	Asama, Amagi Town	20	-1.10047	0.125903	-0.0873263	-0.054905	-0.140401	-0.391759	-0.467972	0.164564	0.7647	1.07447	0.274742	0	-0.54989	0.682786	-2.17013
101	Rr19101	0.02735	Negative	27.8334	128.896	Asama, Amagi Town	6	-1.42056	0.109678	-0.0535362	-0.0501291	-0.111977	-0.391679	-0.455545	0.100502	0.815842	1.18422	0.30004	0	-0.54989	0.682786	-2.17013
104	Rr20001	0.21835	Positive	27.6715	128.935	Isen, Isen Town	56	-0.277377	0.154685	0.114915	-0.0407001	0.0785935	-0.255925	-1.2603	-0.820523	0.718221	0.373102	-0.76325	0	-0.54989	-2.10151	0.159673
105	Rr20002	0.04655	Negative	27.6715	128.935	Isen, Isen Town	4	-1.46629	0.192181	0.17806	-0.0356673	0.0649437	-0.158177	-1.55918	-0.982142	0.540097	0.00157152	-0.531603	0	-0.54989	-2.10151	0.159673
106	Rr20003	0.0409	Negative	27.6715	128.935	Isen, Isen Town	31	-0.848968	0.253201	0.282229	-0.0267076	0.0419559	-0.00624374	-1.94613	-1.18354	0.281919	-0.470119	-0.215669	0	-0.54989	-2.10151	0.159673
107	Rr20004	0.09365	Positive	27.6715	128.935	Isen, Isen Town	95	0.614305	0.355029	0.455067	-0.0122231	0.00620183	0.218297	-2.45944	-1.44278	-0.0558164	-1.02969	0.171089	0	-0.54989	-2.10151	0.159673
108	Rr20005	0.03385	Negative	27.6847	128.952	Kenbuku, Isen Town	3	-1.48915	0.596151	1.27512	0.0865126	-0.196693	0.450906	0.546257	0.342607	-1.54038	1.19945	-0.017746	0	-0.54989	0.531781	-0.721585
109	Rr20006	0.1263	Positive	27.6847	128.952	Kenbuku, Isen Town	74	0.134169	1.12094	2.1311	0.184432	-0.355256	1.2251	0.811418	0.733089	-1.20728	0.924458	0.0508781	0	-0.54989	0.531781	-0.721585
110	Rr20007	0.19905	Positive	27.6731	128.936	Isen, Isen Town	49	-0.437422	0.13127	0.0767221	-0.0430905	0.0857106	-0.314159	-1.02914	-0.690369	0.823342	0.640553	-0.908899	0	-0.54989	-1.84389	0.867624
111	Rr20008	0.08345	Positive	27.6715	128.935	Isen, Isen Town	74	0.134169	0.526512	0.742448	0.0103693	-0.0476512	0.542668	-3.14994	-1.78314	-0.47246	-1.66259	0.612193	0	-0.54989	-2.10151	0.159673
112	Rr20009	0.1423	Positive	27.6731	128.936	Isen, Isen Town	73	0.111305	0.115514	0.053689	-0.0432433	0.0872926	-0.339416	-0.844895	-0.581167	0.854312	0.794566	-0.961037	0	-0.54989	-1.84389	0.867624
113	Rr20010	0.04295	Negative	27.8051	128.965	Boma, Tokunoshima Town	3	-1.48915	-0.0354858	-0.148167	0.0428861	-0.811344	-0.413707	-0.32975	0.0299743	0.333484	0.486237	-2.89158	0	-0.54989	0.885964	2.05567
114	Rr20011	0.1989	Positive	27.6879	128.951	Kenbuku, Isen Town	82	0.317078	0.212419	0.762425	0.0145218	-0.0877691	-0.198148	0.407387	0.0317192	-1.97837	1.36297	-0.0243333	0	-0.54989	0.325575	-0.794739
115	Rr20012	0.10415	Positive	27.6731	128.936	Isen, Isen Town	84	0.362805	0.101564	0.0386705	-0.0408204	0.0828698	-0.332461	-0.678005	-0.475748	0.804626	0.827781	-0.91059	0	-0.54989	-1.84389	0.867624
116	Rr20013	0.0904	Positive	27.6714	128.935	Isen, Isen Town	10	-1.3291	0.142683	0.178294	-0.00437997	0.000230153	0.0978918	-0.893407	-0.51438	-0.123726	-0.47046	0.203792	0	-0.54989	-2.10151	0.159673
117	Rr20014	0.0607	Positive	27.6714	128.935	Isen, Isen Town	47	-0.483149	0.294868	0.397674	0.000746752	-0.0185292	0.281016	-1.80897	-1.02655	-0.32623	-1.0288	0.460537	0	-0.54989	-2.10151	0.159673
118	Rr20015	0.2771	Positive	27.6847	128.952	Kenbuku, Isen Town	74	0.134169	1.93234	3.54646	0.325531	-0.585827	2.2212	1.22318	1.23775	-0.950873	0.525291	0.17897	0	-0.54989	0.531781	-0.721585
119	Rr20016	0.11665	Positive	27.6731	128.936	Isen, Isen Town	58	-0.231649	0.0854687	0.0276809	-0.0353897	0.0717828	-0.292451	-0.511953	-0.364652	0.674378	0.739335	-0.759708	0	-0.54989	-1.84389	0.867624
120	Rr20017	0.06485	Positive	27.6829	128.961	Omonawa, Isen Town	15	-1.21479	0.796982	1.44427	0.130819	-0.203498	0.702554	0.932919	0.708178	0.265609	0.0177845	-0.0891106	0	-0.54989	0.645797	0.834069
121	Rr20018	0.0542	Negative	27.6829	128.961	Omonawa, Isen Town	14	-1.23765	1.78881	3.26562	0.295255	-0.45637	1.56365	2.02447	1.5283	0.451692	-0.0650128	-0.112789	0	-0.54989	0.645797	0.834069
122	Rr20019	0.0771	Positive	27.7433	129.025	Kametoku, Tokunoshima Town	95	0.614305	0.140952	0.153512	0.00509138	0.362774	-1.56843	0.23093	-0.469288	0.701708	-0.961013	0.241067	0	-0.54989	-3.36248	1.03412
123	Rr20020	0.0293	Negative	27.7522	129.023	Tokuwase, Tokunoshima Town	3	-1.48915	0.124836	0.0607888	0.0724967	0.302745	-1.04638	0.0645629	-0.387303	0.637877	-0.417924	0.066997	0	-0.54989	0.245519	-1.20194
124	Rr20021	0.22535	Positive	27.7875	128.899	Kaneku, Amagi Town	130	1.41453	0.175855	-0.345796	-0.0814569	-1.03955	-0.691039	-0.880803	1.05618	1.24023	1.77263	1.93891	1	0.739852	1.00301	-0.541318
125	Rr20022	0.1604	Positive	27.7875	128.899	Kaneku, Amagi Town	74	0.134169	0.139024	-0.196079	-0.0666795	-0.647336	-0.581973	-0.72032	0.654785	1.1536	1.68982	1.45449	1	0.739852	1.00301	-0.541318
126	Rr20023	0.25395	Positive	27.6911	128.972	Metegu, Isen Town	23	-1.03188	0.668922	1.20139	0.098342	-0.107846	0.247582	1.0886	0.663352	0.819839	-0.352251	-0.162418	1	0.739852	-1.7665	0.586803
127	Rr20024	0.14155	Positive	27.6911	128.972	Metegu, Isen Town	45	-0.528877	1.49641	2.71541	0.22451	-0.250801	0.598547	2.35123	1.43462	1.55909	-0.795454	-0.25628	1	0.739852	-1.7665	0.586803
128	Rr20025	0.0567	Positive	27.7614	129.024	Tokuwase, Tokunoshima Town	5	-1.44342	0.12384	-0.0166211	0.170305	0.29536	-0.667472	-0.0208188	-0.323603	0.543972	-0.00233175	-0.0403759	1	0.739852	-1.88525	0.320012
129	Rr20026	0.19685	Positive	27.7868	128.899	Kaneku, Amagi Town	49	-0.437422	0.115325	-0.260168	-0.0510095	-0.740982	-0.418033	-0.539415	0.745554	0.665077	0.919639	1.20017	1	0.739852	1.08306	-0.134117
130	Rr20027	0.1492	Positive	27.7868	128.899	Kaneku, Amagi Town	67	-0.0258767	0.232413	-0.595646	-0.100833	-1.61157	-0.813421	-1.066	1.60648	1.24992	1.7153	2.41094	1	0.739852	1.08306	-0.134117
131	Rr20028	0.1378	Positive	27.7875	128.899	Kaneku, Amagi Town	26	-0.963286	0.110659	-0.104635	-0.0535061	-0.370691	-0.470104	-0.564864	0.360539	0.985735	1.46291	0.969723	1	0.739852	1.00301	-0.541318
132	Rr20029	0.15805	Positive	27.6715	128.935	Isen, Isen Town	74	0.134169	0.816225	1.22064	0.0450988	-0.127635	1.0062	-4.08597	-2.23518	-0.967213	-2.35234	1.08885	0	-0.54989	-2.10151	0.159673
134	Rr20031	0.05825	Positive	27.6714	128.935	Isen, Isen Town	3	-1.48915	0.499666	0.716364	0.0162945	-0.0590759	0.571576	-2.83734	-1.58248	-0.607124	-1.66048	0.759293	0	-0.54989	-2.10151	0.159673
135	Rr20032	0.08175	Positive	27.6709	128.937	Isen, Isen Town	64	-0.0944676	0.813778	1.3117	0.0825482	-0.188191	1.10314	-2.54721	-1.26934	-0.940373	-1.4343	0.829142	0	-0.54989	-1.71034	-0.0672623
136	Rr20033	0.23255	Positive	27.8171	128.892	Hetono, Amagi Town	105	0.842942	0.0956963	-0.0545981	-0.0457947	-0.194754	-0.395475	-0.461617	0.17009	0.852521	1.26996	0.584504	0	-0.54989	-3.01267	0.259569
137	Rr20034	0.11155	Positive	27.8746	128.971	Kanami, Tokunoshima Town	42	-0.597468	0.585145	-0.769861	-2.22648	0.540582	0.655402	0.754935	-1.14899	0.401631	0.899717	-0.114946	0	-0.54989	0.245519	-1.20194
138	Rr20035	0.13565	Positive	27.874	128.972	Kanami, Tokunoshima Town	29	-0.894695	0.424591	-0.579408	-1.58937	0.366895	0.511921	0.570334	-0.733195	0.146406	0.388593	0.0296295	0	-0.54989	0.245519	-1.20194
139	Rr20036	0.03335	Negative	27.8773	128.972	Kanami, Tokunoshima Town	3	-1.48915	0.366343	-0.430052	-1.38744	0.373997	0.302178	0.385806	-0.872185	0.5153	1.01824	-0.287192	0	-0.54989	0.40563	-0.387537
140	Rr20037	0.1571	Positive	27.7149	128.945	Bane, Isen Town	96	0.637169	-0.564517	0.525841	-0.110126	0.0240073	-1.66793	0.626563	-0.510965	-4.07583	1.87698	0.153292	1	0.739852	1.48334	1.90189
141	Rr20038	0.20395	Positive	27.7149	128.945	Bane, Isen Town	65	-0.071604	-0.152156	0.529864	-0.0494345	-0.0157739	-0.902761	0.437052	-0.254356	-2.8682	1.60679	0.0359296	1	0.739852	1.48334	1.90189
143	Rr20040	0.10755	Positive	27.8746	128.971	Kanami, Tokunoshima Town	42	-0.597468	0.943362	-1.3256	-3.46964	0.77344	1.16523	1.26989	-1.49144	0.214611	0.67038	0.120246	0	-0.54989	0.245519	-1.20194
144	Rr20041	0.2015	Positive	27.8255	128.957	Kedoku, Tokunoshima Town	60	-0.185922	1.15776	-2.3233	-0.191775	-0.579881	0.572434	0.0285214	2.19451	-1.29782	-2.15751	0.431574	4	4.60908	-1.1029	-0.133859
145	Rr20042	0.0959	Positive	27.6779	128.921	Itokina, Isen Town	195	2.90067	0.041649	0.0108004	-0.0169382	0.0338113	-0.138162	-0.192734	-0.139741	0.277279	0.326484	-0.300847	0	-0.54989	-0.279201	-0.0401179
146	Rr20043	0.10635	Positive	27.8069	128.982	Boma, Tokunoshima Town	16	-1.19192	0.260677	-0.418275	0.905678	0.627794	0.0846412	0.0984111	-0.195609	0.0934049	0.474636	0.0223215	0	-0.54989	-0.736587	0.753698
148	Rr20045	0.04485	Negative	27.6824	128.928	Asan, Isen Town	28	-0.917559	0.0664558	0.0188791	-0.0275527	0.055543	-0.227499	-0.35026	-0.252282	0.491848	0.563649	-0.54593	0	-0.54989	0.245519	-1.20194
149	Rr20046	0.0967	Positive	27.6711	128.953	Kenbuku, Isen Town	48	-0.460286	0.39707	0.686018	0.0597542	-0.119873	0.533252	-0.0935797	0.0885729	-0.329068	0.127626	0.104034	1	0.739852	-0.0995581	-1.71625
150	Rr20047	0.2187	Positive	27.6692	128.951	Kenbuku, Isen Town	92	0.545714	0.885993	1.56606	0.142103	-0.279898	1.21868	-0.131674	0.236219	-0.745175	0.153595	0.268387	1	0.739852	0.245519	-1.20194
151	Rr20048	0.1321	Positive	27.7189	129.007	Kametsu, Tokunoshima Town	4	-1.46629	0.285906	0.76725	-0.138217	0.806952	-3.9722	1.28586	-0.684523	0.407971	-2.64684	0.914519	1	0.739852	0.245519	-1.20194
152	Rr20049	0.05085	Negative	27.8051	128.965	Boma, Tokunoshima Town	4	-1.46629	-0.154314	-0.218176	0.0551266	-1.26174	-0.394395	-0.246602	0.0888964	0.224867	0.394067	-2.27904	0	-0.54989	0.885964	2.05567
153	Rr20050	0.1571	Positive	27.7177	129.012	Kametsu, Tokunoshima Town	120	1.1859	0.263928	0.56449	-0.114142	0.751145	-3.71899	1.00235	-0.791001	0.796734	-2.6974	0.863101	0	-0.54989	1.08306	-0.134117
154	Rr20051	0.06985	Positive	27.7177	129.012	Kametsu, Tokunoshima Town	80	0.271351	0.129132	0.251931	-0.0571214	0.358361	-1.7878	0.445961	-0.401664	0.438296	-1.31576	0.409456	0	-0.54989	1.08306	-0.134117
155	Rr20052	0.05035	Negative	27.7901	128.94	Toube, Amagi Town	40	-0.643195	-0.769974	-0.67303	0.167319	-3.30906	-0.314226	0.0662108	0.443353	-0.264464	-0.133325	-0.701023	0	-0.54989	0.40563	-0.387537
