# Supplementary material for: Role of landscape context in Toxoplasma gondii infection of invasive definitive and intermediate hosts on a World Heritage Island
Source: Int J Parasitol Parasites Wildl. 2022 Aug 29;19:96–104. doi: 10.1016/j.ijppaw.2022.08.010 (PMC9465111; doi:10.1016/j.ijppaw.2022.08.010)
Supplement: Multimedia component 4 [file mmc4.xlsx]

## Sheet: OD value of negative controls
Supplementary S4. OD values for the negative controls of free-ranging cats and black rats.
Cat	Rat
0.14235	0.0153
0.1342	0.0327
0.24195	0.02625
0.22465	0.02995
0.19915	0.01145
0.3248	0.0396
0.1846	0.02055
0.19825	0.03295
0.3461	0.0146
0.26605	0.00855
	0.01815
	0.0238
	0.01345
	0.0549
	0.05625
	0.02215
	0.0179
	0.0475
	0.02475
	0.0119
	0.01885
	0.0189
	0.0105
	0.0197
	0.03905
	0.0258
	0.0272
	0.0386
	0.0331
	0.025
	0.0199
	0.02595
	0.01635
	0.01985
	0.01925
	0.0212
	0.02375
	0.0087
	0.00515
	0.0131
	0.00685
	0.0165
	0.00785
	0.02525
	0.01805
	0.00245
	0.01015
	0.01245
	0.0142
	0.03345
	0.0278
	0.01795
	0.01155
	0.0275
	0.02055
	0.03105
